# Supplementary material for: TaWAK2A-800, a Wall-Associated Kinase, Participates Positively in Resistance to Fusarium Head Blight and Sharp Eyespot in Wheat
Source: Int J Mol Sci. 2021 Oct 25;22(21):11493. doi: 10.3390/ijms222111493 (PMC8583783; doi:10.3390/ijms222111493)
Supplement: Supplementary file 1 [file ijms-22-11493-s001.zip]

Archive with 1 entries (1 files):
- ijms-1371586-supplementary.xlsx
