# Supplementary material for: TaWAK2A-800, a Wall-Associated Kinase, Participates Positively in Resistance to Fusarium Head Blight and Sharp Eyespot in Wheat
Source: Int J Mol Sci. 2021 Oct 25;22(21):11493. doi: 10.3390/ijms222111493 (PMC8583783; doi:10.3390/ijms222111493)
Supplement: Supplementary file 1 [file ijms-22-11493-s001.zip › ijms-1371586-supplementary.xlsx]

## Sheet: Sheet1
	S0-		S0-		S0-		S4-		S4-		S4-		S10-		S10-		S10-		S0-		R0-		R0-		R4-		R4-		R4-		R10-		R10-		R10-		R0/R4			R0/R10			R0/S0			R0/S4			R0/S10
#ID	T10FPKM	T10Count	T11FPKM	T11Count	T12FPKM	T12Count	T13FPKM	T13Count	T14FPKM	T14Count	T15FPKM	T15Count	T16FPKM	T16Count	T17FPKM	T17Count	T18FPKM	T18Count	T01FPKM	T01Count	T02FPKM	T02Count	T03FPKM	T03Count	T04FPKM	T04Count	T05FPKM	T05Count	T06FPKM	T06Count	T07FPKM	T07Count	T08FPKM	T08Count	T09FPKM	T09Count	T01_T02_T03_vs_T04_T05_T06_FDR	T01_T02_T03_vs_T04_T05_T06_log2FC	T01_T02_T03_vs_T04_T05_T06_regulated	T01_T02_T03_vs_T07_T08_T09_FDR	T01_T02_T03_vs_T07_T08_T09_log2FC	T01_T02_T03_vs_T07_T08_T09_regulated	T01_T02_T03_vs_T10_T11_T12_FDR	T01_T02_T03_vs_T10_T11_T12_log2FC	T01_T02_T03_vs_T10_T11_T12_regulated	T01_T02_T03_vs_T14_T15_FDR	T01_T02_T03_vs_T14_T15_log2FC	T01_T02_T03_vs_T14_T15_regulated	T01_T02_T03_vs_T16_T17_T18_FDR
TraesCS2A02G071800.1	0.0771398	3	0.211759	12	0.104029	5	0.174081	7	0.0703389	3	0.221316	10	0.57793	18	0.243809	9	0.258526	10	0.60924	29	0.62988	36	0.702959	34	0.118987	5	0.323707	18	0.415458	18	0.41183	12	0.578985	24	0.376313	17	0.00339785	-1.28934	down	--	--	--	2.95e-06	-2.59406	down	2.83e-05	-2.63134	down	--
[truncated: 38 more columns]
